# Supplementary material for: Yucasin Alleviates Aluminum Toxicity Associated with Regulating Reactive Oxygen Species Homeostasis in Tomato Seedlings
Source: Toxics. 2025 May 17;13(5):406. doi: 10.3390/toxics13050406 (PMC12115678; doi:10.3390/toxics13050406)
Supplement: Supplementary file 1 [file toxics-13-00406-s001.zip]

Archive with 1 entries (1 files):
- toxics-3583982-supplementary.pdf
